# Supplementary material for: Mesosphaerum suaveolens Essential Oil Attenuates Inflammatory Response and Oxidative Stress in LPS-Stimulated RAW 264.7 Macrophages by Regulating NF-κB Signaling Pathway
Source: Molecules. 2023 Aug 2;28(15):5817. doi: 10.3390/molecules28155817 (PMC10420984; doi:10.3390/molecules28155817)
Supplement: Supplementary file 1 [file molecules-28-05817-s001.zip]

Archive with 1 entries (1 files):
- molecules-2468052-supplementary.pdf
